# Supplementary material for: Study on a performance matching method of wind rotor and generator based on energy transfer
Source: PLoS One. 2023 Nov 22;18(11):e0294504. doi: 10.1371/journal.pone.0294504 (PMC10664935; doi:10.1371/journal.pone.0294504)
Supplement: S1 File — (ZIP) [file pone.0294504.s001.zip]

Archive with 7 entries (6 files):
- Supporting Information/Fig-13.opju
- Supporting Information/Fig-14.opju
- Supporting Information/fig-15.opju
- Supporting Information/fig-16.opju
- Supporting Information/fig-6.opju
- Supporting Information/fig-9.opju
- Supporting Information/
